# Supplementary material for: When Aspirations Exceed Expectations: Quixotic Hope Increases Depression among Students
Source: PLoS One. 2015 Sep 9;10(9):e0135477. doi: 10.1371/journal.pone.0135477 (PMC4564203; doi:10.1371/journal.pone.0135477)
Supplement: S1 Dataset — (ZIP) [file pone.0135477.s001.zip]

Archive with 26 entries (19 files):
- S1 Dataset/
- S1 Dataset/.DS_Store
- __MACOSX/
- __MACOSX/S1 Dataset/
- __MACOSX/S1 Dataset/._.DS_Store
- S1 Dataset/Study 1/
- S1 Dataset/Study 1/2013 Honours Survey DID WAVE 1 & 2.sav
- __MACOSX/S1 Dataset/Study 1/
- __MACOSX/S1 Dataset/Study 1/._2013 Honours Survey DID WAVE 1 & 2.sav
- S1 Dataset/Study 1/2013 Honours Survey DID WAVE 1.sav
- __MACOSX/S1 Dataset/Study 1/._2013 Honours Survey DID WAVE 1.sav
- S1 Dataset/Study 1/syntax for paper.sps
- __MACOSX/S1 Dataset/Study 1/._syntax for paper.sps
- __MACOSX/S1 Dataset/._Study 1
- S1 Dataset/Study 2/
- S1 Dataset/Study 2/NSYR_Sample_for_analyses.dta
- __MACOSX/S1 Dataset/Study 2/
- __MACOSX/S1 Dataset/Study 2/._NSYR_Sample_for_analyses.dta
- S1 Dataset/Study 2/NSYR_Wave1_Raw.dta
- __MACOSX/S1 Dataset/Study 2/._NSYR_Wave1_Raw.dta
- S1 Dataset/Study 2/NSYR_Wave3_Raw.dta
- __MACOSX/S1 Dataset/Study 2/._NSYR_Wave3_Raw.dta
- S1 Dataset/Study 2/Quixotic_Hopes_Code_US_Data_Revision_mf_20150518.do
- __MACOSX/S1 Dataset/Study 2/._Quixotic_Hopes_Code_US_Data_Revision_mf_20150518.do
- __MACOSX/S1 Dataset/._Study 2
- __MACOSX/._S1 Dataset
