# Supplementary material for: When Aspirations Exceed Expectations: Quixotic Hope Increases Depression among Students
Source: PLoS One. 2015 Sep 9;10(9):e0135477. doi: 10.1371/journal.pone.0135477 (PMC4564203; doi:10.1371/journal.pone.0135477)
Supplement: S1 Dataset — (ZIP) [file pone.0135477.s001.zip › S1 Dataset/Study 1/syntax for paper.sps]

*****************WAVE 1 SCALE CREATION****************.

RECODE DASS_1_w1 DASS_2_w1 DASS_3_w1 DASS_4_w1 DASS_5_w1 DASS_6_w1 DASS_7_w1 DASS_8_w1 DASS_9_w1 DASS_10_w1 DASS_11_w1 DASS_12_w1 
    DASS_13_w1 DASS_14_w1 DASS_15_w1 DASS_16_w1 DASS_17_w1 DASS_18_w1 DASS_19_w1 DASS_20_w1 DASS_21_w1 (4=3) (3=2) (2=1) (1=0).
EXECUTE.

COMPUTE depn_w1x2=(DASS_3_w1+DASS_5_w1+DASS_10_w1+DASS_13_w1+DASS_16_w1+DASS_17_w1+DASS_21_w1) * 2.
COMPUTE depn_w1=(DASS_3_w1+DASS_5_w1+DASS_10_w1+DASS_13_w1+DASS_16_w1+DASS_17_w1+DASS_21_w1) .
EXECUTE.


*****************WAVE 2 SCALE CREATION****************.

RECODE DASSw4_1 DASSw4_2 DASSw4_3 DASSw4_4 DASSw4_5 DASSw4_6 DASSw4_7 DASSw4_8 DASSw4_9 DASSw4_10 DASSw4_11 DASSw4_12 
    DASSw4_13 DASSw4_14 DASSw4_15 DASSw4_16 DASSw4_17 DASSw4_18 DASSw4_19 DASSw4_20 DASSw4_21 (4=3) (3=2) (2=1) (1=0).
EXECUTE.

COMPUTE depn_w4x2=(DASSw4_3+DASSw4_5+DASSw4_10+DASSw4_13+DASSw4_16+DASSw4_17+DASSw4_21) * 2.
COMPUTE depn_w4=(DASSw4_3+DASSw4_5+DASSw4_10+DASSw4_13+DASSw4_16+DASSw4_17+DASSw4_21) .
EXECUTE.


****************QUIXOTIC HOPE**************************. 

compute hopeexpdiff = gradehope_w1 - gradeexp_w1. 
exe. 


DESCRIPTIVES VARIABLES=depn_w1x2 depn_w4x2 hopeexpdiff_1sided dummy_1sided
  /STATISTICS=MEAN STDDEV MIN MAX.


REGRESSION
  /DESCRIPTIVES MEAN STDDEV CORR SIG N
  /MISSING LISTWISE
  /STATISTICS COEFF OUTS R ANOVA CHANGE ci
  /CRITERIA=PIN(.05) POUT(.10)
  /NOORIGIN 
  /DEPENDENT depn_w1x2
  /METHOD=ENTER    results_1_w1 /method=enter  gradeexp_w1  /method=enter dummy_1sided hopeexpdiff_1sided  


REGRESSION
  /DESCRIPTIVES MEAN STDDEV CORR SIG N
  /MISSING LISTWISE
  /STATISTICS COEFF OUTS R ANOVA CHANGE ci
  /CRITERIA=PIN(.05) POUT(.10)
  /NOORIGIN 
  /DEPENDENT  depn_w4x2   
  /METHOD=ENTER   depn_w1x2   results_1_w1  /method=enter  gradeexp_w1 grade_w4  /method=enter dummy_1sided hopeexpdiff_1sided


CORRELATIONS
  /VARIABLES= results_1_w1 gradeexp_w1 gradehope_w1 grade_w4 depn_w1 depn_w4  dummy_1sided hopeexpdiff_1sided
  /PRINT=TWOTAIL NOSIG
  /MISSING=PAIRWISE.
