# Supplementary material for: When Aspirations Exceed Expectations: Quixotic Hope Increases Depression among Students
Source: PLoS One. 2015 Sep 9;10(9):e0135477. doi: 10.1371/journal.pone.0135477 (PMC4564203; doi:10.1371/journal.pone.0135477)
Supplement: S1 Dataset — (ZIP) [file pone.0135477.s001.zip › S1 Dataset/Study 2/Quixotic_Hopes_Code_US_Data_Revision_mf_20150518.do]

****************************************************************************************
**purpose: Data preparation and analysis for NSYR***************************************
**written by: Maggie Frye
**date: October 16, 2014
**contact: mfry@fas.harvard.edu with any questions.
**Designed to run on Stata 12.  
*****************************************************************************************
***************************************************************************************** 

cd "/Volumes/MaggieFrye/Dropbox/current co-authored/Dashed Hopes/"
use "/Volumes/MaggieFrye/Dropbox/current co-authored/Dashed Hopes/Analysis/Combined data files/NSYR_Wave1_Raw", clear

//Note: To reduce the size of the file, the "NSYR_Wave1_Raw" data set contains only the variables
// used in the analysis for this paper: see list in keep statement below for variables used from Wave 1 data. 

/*keep PINCOME3 PINCOME2 pincome sad teenrace EDGOAL1 EDGOAL2 psafe pimtncol pstress pschlrn ///
PEDUC1 PSPEDUC1 schlimp dating BN2ADLT agecats pmother psprelat pfather grades I_GENDER ids RWEIGHT2
*/

*****************************************************************************************
***************************************************************************************** 
//DATA PREP FOR CROSS-SECTIONAL SAMPLE
*****************************************************************************************
***************************************************************************************** 

//recoding variables. 
//income: 
tab PINCOME3
tab PINCOME2
gen income=PINCOME3
replace income=10 if (PINCOME3==7)
replace income=9 if (PINCOME3==6)
replace income=8 if (PINCOME3==5)
replace income=7 if (PINCOME3==4)
replace income=6 if (PINCOME3==3)
replace income=5 if (PINCOME3==2)
replace income=4 if (PINCOME3==1)
replace income=3 if (PINCOME2==1)
replace income=2 if (PINCOME2==2)
replace income=1 if (PINCOME2==3)
replace income=0 if (PINCOME2==4)
replace income=775 if (PINCOME2==777)
replace income=885 if (PINCOME2==888)
lab def income 0 "less than $10,000" 1 "$10,000 - $20,000" 2 "$20,000 - $30,000" ///
3 "$30,000 - $40,000" 4 "$40,000 - $50,000" 5 "$50,000 - $60,000" 6 "$60,000 - $70,000" ///
7 "$70,000 - $80,000" 8 "$80,000 - $90,000" 9 "$90,000- $100,000" 10 "More than $100,000"
lab val income income 
//poverty status dummy- comes from US Census bureau for year of survey. (Not used in current draft of paper).

//

tab sad, nol
//delete 3 observations that are missing outcome variable. 
drop if sad ==888
drop if sad == 777
replace pincome = . if pincome>100
tab teenrace , nol 
gen black = (teenrace == 2) 
gen hisp = (teenrace== 3) 

//aspirations and expectations variables: create categorical versions. 
tab EDGOAL1, nol
tab EDGOAL2, nol
replace EDGOAL1 = . if EDGOAL1 > 100 
replace EDGOAL2 = . if EDGOAL2 >100
tab EDGOAL1
gen expect_cat = 1 if EDGOAL2 == 1  | EDGOAL2 == 2 | EDGOAL2== 3
replace expect_cat = 2 if EDGOAL2 == 4 | EDGOAL2==5 
replace expect_cat = 3 if EDGOAL2==6 
replace expect_cat = 4 if EDGOAL2== 7 
gen aspire_cat = 1 if EDGOAL1 == 1  | EDGOAL1 == 2 | EDGOAL1 == 3
replace aspire_cat = 2 if EDGOAL1 == 4 | EDGOAL1 ==5 
replace aspire_cat = 3 if EDGOAL1 ==6 
replace aspire_cat = 4 if EDGOAL1 == 7 
gen diff_cat = aspire_cat - expect_cat 
replace diff_cat = 0 if aspire_cat < expect_cat 
tab aspire_cat expect_cat
tab expect_cat 
tab expect 
lab def ed_levels 1 "high school or less" 2 "some college" 3 "college grad" 4 "graduate school" 
lab val aspire_cat ed_levels 
lab val expect_cat ed_levels   

tab expect_cat EDGOAL2
//psafe = "generally how safe do you usually feel in your neighborhood?" 
tab psafe
replace psafe =. if psafe >100
gen verysafe = (psafe==1)
//creating a scaled version of variable corresponding to years of schooling, as Goyette and Xie 1999 do. 
gen expect = 11 if EDGOAL2 == 1 | EDGOAL2 == 2 
replace expect = 12 if EDGOAL2 ==3 
replace expect = 14 if EDGOAL2 == 4 | EDGOAL2 == 5 
replace expect = 16 if EDGOAL2 == 6 
replace expect = 18 if EDGOAL2 == 7
gen aspire = 11 if EDGOAL1 == 1 | EDGOAL1 == 2 
replace aspire = 12 if EDGOAL1 ==3 
replace aspire = 14 if EDGOAL1 == 4 | EDGOAL1 == 5 
replace aspire = 16 if EDGOAL1 == 6 
replace aspire = 18 if EDGOAL1 == 7
gen diff = aspire - expect 
tab diff 
replace diff = 0 if aspire< expect
gen diff_tot = aspire-expect
tab diff
gen diff_dum = (diff >0 & diff!=. ) 
tab expect_cat 
tab diff 
//pimtcol = "How important is it that your child one day graduates from college?" 
replace pimtncol = . if pimtncol >100
tab pimtncol 
gen pimtncol_dum = (pimtncol ==1) 
lab def pimtncol 0 "Not extremely important" 1 "extremely important" 
lab var pimtncol_dum "How important is it that your child one day graduates from college?"
lab val pimtncol_dum pimtncol
//pstress = "In generall how much stress has your family been under in the last year?" 1 = "a lot" 
tab pstress
replace pstress = . if pstress >100
gen pstress_dum = (pstress ==1)
lab def pstress_dum 1 "a lot" 0 "other answer" 
lab var pstress_dum "In general, how much stress has your family been under in the last year?"
lab val pstress_dum pstress_dum 

//learning disability
gen learndis= pschlrn == 1
//parent education 
replace PEDUC1 = . if PEDUC1>100
gen pcol  = (PEDUC1==3 | PSPEDUC1==3) 
//dating? 
replace dating = . if dating >100
//how important or not important is it to you to do really well in your schoolwork? Grouped into "extremely important"
replace schlimp = . if schlimp >100
gen schlimp_dum = (schlimp==1)
lab def schlimp_dum 1 "extremely important" 0 "not extremely important" 
lab val schlimp_dum schlimp_dum 
lab var schlimp_dum  "how important or not important is it to you to do really well in your schoolwork?"
//extracurricular activity count: activity. 
//parent is either married or lives with partner
tab BN2ADLT 

replace agec =. if agec>100
//parbio is indicator that both parents are biological or adopted and live with teen. 
gen parbioadopt = . 
replace parbioadopt = 1 if pmother ==1 & psprelat ==1 
replace parbioadopt = 1 if pfather==1 & psprelat ==1 
replace parbioadopt = 1 if pmother ==2 & psprelat ==2
replace parbioadopt = 1 if pfather==2 & psprelat ==2

replace parbioadopt = 0 if parbioadopt ==. 

gen parsingle = . 
replace parsingle = 1 if BN2ADLT ==0 
replace parsingle = 0 if BN2ADLT==1 

 
tab pimtncol 


gen expectmore = (aspire_cat - expect_cat <0 ) 
tab expectmore

//REVERSE CODE PSYCHOSOCIAL OUTCOMES 

gen sad_rev = . 
replace sad_rev = 1 if sad ==5 
replace sad_rev = 2 if sad ==4 
replace sad_rev = 3 if sad==3 
replace sad_rev = 4 if sad== 2 
replace sad_rev = 5 if sad== 1

lab def sad_rev 1 "Never" 2 "Rarely" 3 "Sometimes" 4 "Usually" 5 "Always" 
lab val sad_rev sad_rev
tab sad_rev


//reverse code vars that are not intuitively coded (e.g., higher pstress = less stress) 
tab grades
replace grades= . if grades >11
gen grades_rev = . 
replace grades_rev = 1 if grades == 10
replace grades_rev = 2 if grades == 9 
replace grades_rev = 3 if grades == 8
replace grades_rev = 4 if grades == 7 
replace grades_rev = 5 if grades == 6
replace grades_rev = 6 if grades == 5 
replace grades_rev = 7 if grades == 4
replace grades_rev = 8 if grades == 3 
replace grades_rev = 9 if grades == 2
replace grades_rev = 10 if grades == 1 
sum grades_rev if grades!=11
gen mixed = (grades==11) 
sum grades_rev if grades!=11
replace grades_rev = r(mean) if grades==11 
tab grades


tab pstress
gen pstress_rev = . 
 replace pstress_rev = 1 if pstress == 4
replace pstress_rev = 2 if pstress ==3 
replace pstress_rev = 3 if pstress ==2 
replace pstress_rev = 4 if pstress ==1 


gen pimtncol_rev = . 
replace pimtncol_rev = 1 if pimtncol ==5 
replace pimtncol_rev = 2 if pimtncol ==4 
replace pimtncol_rev = 3 if pimtncol ==3 
replace pimtncol_rev = 4 if pimtncol ==2
replace pimtncol_rev = 5 if pimtncol ==1 

lab def impt 1 "Not important at all" 2 "Not very" 3 "Somewhat" 4 "Very" 5 "Extremely Important" 

//Create sample dummy variables for cross-sectional analysis (minus missing vals) 
//unweighted sample: sample
regress sad expect_cat diff_cat I_GENDER grades_rev mixed agec pincome  hisp black pimtncol_dum  pstress learndis pcol dating BN2ADLT 
gen sample = e(sample)
drop if sample !=1 
//weighted sample: sample1
regress sad_rev expect_cat diff_cat agec I_GENDER black hisp pincome BN2ADLT pcol pstress_rev grades_rev mixed pimtncol_rev dating [pw= RWEIGHT2] 
gen sample1 = e(sample)

//REVISION: 
/*
"We have also checked the analyses using a residual change score 
in which we regressed educational aspirations onto expectations 
and used that variable to predict depression cross-sectionally 
and longitudinally."
*/
/*Need to create residual change score.*/
regress aspire_cat expect_cat if expectmore!=1

predict residual_aspire if expectmore!=1, residuals 
tab residual_aspire if expectmore ==1 


*save  "/Volumes/Maggie Frye/Dropbox/Collaborations_Current/Dashed Hopes/Analysis/Combined data files/NSYR_Sample1.dta", replace
//drop if sample1 !=1 

***************************************************************************************************
***************************************************************************************************
//DESCRIPTIVES FOR CROSS-SECTIONAL SAMPLE
***************************************************************************************************
***************************************************************************************************

//pyschological wellbeing

mean  sad_rev [pw= RWEIGHT2] if sample1==1 
estat sd

//Aspirations and expectations
mean expect_cat [pweight=RWEIGHT2] if sample1==1
estat sd
mean  aspire_cat [pw= RWEIGHT2] if sample1==1
estat sd
mean  diff_cat [pw= RWEIGHT2] if sample1==1
estat sd
//sociodemographic vars
mean  agecats [pw= RWEIGHT2] if sample1==1
estat sd
mean  I_G [pw= RWEIGHT2] if sample1==1
estat sd
mean  black [pw= RWEIGHT2] if sample1==1
estat sd
mean  hisp  [pw= RWEIGHT2] if sample1==1
estat sd
//Family background 
mean  pincome [pw= RWEIGHT2] if sample1==1
estat sd
mean  BN2ADLT [pw= RWEIGHT2] if sample1==1
estat sd
mean  pcol [pw= RWEIGHT2] if sample1==1
estat sd
mean  pstress_rev [pw= RWEIGHT2] if sample1==1
estat sd
//Educatonal attitudes and experiences
mean  grades_rev [pw= RWEIGHT2] if sample1==1
estat sd
mean  pimtncol_rev [pw= RWEIGHT2] if sample1==1
estat sd
mean  dating [pw= RWEIGHT2] if sample1==1
estat sd

pwcorr expect_cat grades_rev, sig
pwcorr aspire_cat grades_rev, sig
pwcorr diff_cat grades_rev, sig
pwcorr diff_cat sad_rev, sig
//CORRELATION MATRIX 
corr sad_rev expect_cat aspire_cat diff_cat expectmore agecats I_GENDER black hisp pincome BN2ADLT pcol pstress_rev grades_rev mixed pimtncol_rev dating if sample1==1 

***************************************************************************************************
***************************************************************************************************
//MODELS FOR CROSS-SECTIONAL SAMPLE (FOR USE BEFORE MERGING WITH WAVE 3 DATA)
***************************************************************************************************
***************************************************************************************************

//controls
regress sad_rev  agec I_GENDER black hisp pincome BN2ADLT pcol pstress_rev grades_rev mixed pimtncol_rev dating [pw= RWEIGHT2] if sample1==1, beta 
est store m_sad_cont 
fitstat, saving (cont)
listcoef
//with expectations
regress sad_rev expect_cat agec I_GENDER black hisp pincome BN2ADLT pcol pstress_rev grades_rev mixed pimtncol_rev dating [pw= RWEIGHT2] if sample1==1 
est store m_sad_expect
test expect_cat
fitstat, using(cont)
fitstat, saving(exp)
listcoef

//with expectations and dashed hopes. 
regress sad_rev expect_cat diff_cat agec I_GENDER black hisp pincome BN2ADLT pcol pstress_rev grades_rev mixed pimtncol_rev dating [pw= RWEIGHT2] if sample1==1 
est store m_sad_full
fitstat, using(exp)
listcoef

//with expectations and residual score variable. 
regress sad_rev residual_aspire aspire_cat agec I_GENDER black hisp pincome BN2ADLT pcol pstress_rev grades_rev mixed pimtncol_rev dating [pw= RWEIGHT2] if sample1==1 

fitstat, using(exp)
listcoef
//NO CONTROLS FOOTNOTE
regress sad_rev diff_cat [pw= RWEIGHT2] if sample1 ==1 
listcoef
//Fchange for model 2: 
nestreg: regress sad_rev (agec I_GENDER black hisp pincome BN2ADLT pcol pstress_rev grades_rev mixed pimtncol_rev dating) (expect_cat) [pw= RWEIGHT2] if sample1==1
nestreg: regress sad_rev (agec I_GENDER black hisp pincome BN2ADLT pcol pstress_rev grades_rev mixed pimtncol_rev dating expect_cat) (diff) [pw= RWEIGHT2] if sample1==1
*ftest m_sad_full m_sad_expect


*outreg2 [m_sad_cont m_sad_expect m_sad_full] using "/Volumes/Maggie Frye/Dropbox/Collaborations_Current/Dashed Hopes/sad_results_mf"  ,dec(3) ci word excel replace  alpha (.001, .01, .05, .1) symbol(***,**,*,+)


***************************************************************************************************
***************************************************************************************************
//LONGITUDINAL ANALYSIS 
***************************************************************************************************
***************************************************************************************************


***************************************************************************************************
***************************************************************************************************
//DATA PREPARATION
***************************************************************************************************
***************************************************************************************************
//keep only variables needed for analysis, and recode with subscript for wave 1. 
keep sad_rev expect_cat diff_cat expect diff aspire aspire_cat I_GENDER grades_rev residual_aspire ///
agec pincome hisp black pimtncol_dum pstress_dum learndis pcol dating BN2ADLT pimtncol pstress ids RWEIGHT* ///
agec I_GENDER black hisp pincome BN2ADLT pcol pstress_rev grades mixed pimtncol_rev dating sad_rev  sample1 expectmore

rename * *_1 
//need to keep ids the same (no subscript) to use for merging data sets together. 
rename ids_1 ids
//sort and merge.
sort ids

//Note: To reduce the size of the file, the "NSYR_Wave3_Raw" data set contains only the variables
// used in the analysis for this paper: see list in keep statement below for variables used from Wave 3 data. 

/*
use "/Volumes/Maggie Frye/Dropbox/Collaborations_Current/Dashed Hopes/Analysis/Combined data files/NSYR_Wave3_Raw.dta", clear 
keep compgrad schtypcu sad agecats  ids 
save, replace 
*/
merge 1:1 ids using "/Volumes/MaggieFrye/Dropbox/current co-authored/Dashed Hopes/Analysis/Combined data files/NSYR_Wave3_Raw.dta"

tab compgrad, nolab 
//create "college" variable for whether R ever attended college: start with people who have completed at least 1 year f college. 
 gen college = 1 if compgrad >=16 & compgrad !=.
 replace college = 0 if compgrad<16


//then add people currently enrolled in college. 
 tab schtypcu 
 replace college = 1 if schtypcu ==4 

 //take out missing or "don't know" responses for outcome variable. 
 tab sad
 replace sad = . if sad >100
 
 
 //limit sample to respondents who are at least 20 at wave 3. 
 
* keep if agecats > 19
 tab agecats
 


 gen sad_rev_2  = . 
 replace sad_rev_2 = 1 if sad ==5 
  replace sad_rev_2 = 2 if sad ==4 
   replace sad_rev_2 = 3 if sad ==3 
    replace sad_rev_2 = 4 if sad ==2 
     replace sad_rev_2 = 5 if sad ==1 
     

regress sad_rev_2 sad_rev_1 diff_cat expect_cat   agecats I_GENDER black hisp  pincome BN2ADLT  pcol college   if agecats >19 
gen sample2 = e(sample)==1
*drop if sample2 !=1 
*save  "/Volumes/Maggie Frye/Dropbox/Collaborations_Current/Dashed Hopes/Analysis/Combined data files/NSYR_Sample_for analyses.dta", replace

//revision: compare expectation and attainment. 
gen compgrad_cat=.
replace compgrad_cat = 1 if compgrad<12
replace compgrad_cat = 2 if compgrad = 13 

tab agecats if agecats >19
tab college expect_cat if agecats>19
***************************************************************************************************
***************************************************************************************************
//DESCRIPTIVES FOR LONGITUDINAL SAMPLE
***************************************************************************************************
***************************************************************************************************
sum sad_rev_1 
sum sad_rev_2 
sum expectmore if sample2==1
sum expect_cat
sum aspire_cat
sum diff_cat

sum agecats_1
sum agecats
sum I_G
sum black
sum hisp 
sum pincome
sum pcol
sum BN2ADLT


corr sad_rev_1 sad_rev_2 expect_cat aspire_cat diff_cat expectmore agecats_1 I_G black hisp pincome pcol BN2ADLT college if sample2==1
pwcorr sad_rev_2 diff_cat , sig


***************************************************************************************************
***************************************************************************************************
//MODELS FOR CROSS-SECTIONAL SAMPLE (FOR USE AFTER MERGING WITH WAVE 3 DATA)
***************************************************************************************************
***************************************************************************************************

//controls
regress sad_rev_1  agecats_1 I_GENDER black hisp pincome BN2ADLT pcol pstress_rev grades_rev mixed pimtncol_rev dating_1 [pw= RWEIGHT2] if sample1==1 
est store m_sad_cont 
fitstat, saving (cont)
listcoef
//with expectations
regress sad_rev_1 expect_cat_1 agecats_1 I_GENDER black hisp pincome BN2ADLT pcol pstress_rev grades_rev mixed pimtncol_rev dating_1 [pw= RWEIGHT2] if sample1==1 
est store m_sad_expect
test expect_cat
fitstat, using(cont)
fitstat, saving(exp)
listcoef

//with expectations and dashed hopes. 
regress sad_rev_1 expect_cat_1 diff_cat_1 expectmore agecats_1 I_GENDER black hisp pincome BN2ADLT pcol pstress_rev grades_rev  mixed pimtncol_rev dating_1 [pw= RWEIGHT2] if sample1==1 
est store m_sad_full
fitstat, using(exp)
listcoef

//with residual change score 
regress sad_rev_1 residual_aspire expect_cat_1 agecats_1 I_GENDER black hisp pincome BN2ADLT pcol pstress_rev grades_rev mixed pimtncol_rev dating_1 [pw= RWEIGHT2] if sample1==1 
est store m_sad_full
fitstat, using(exp)
listcoef
//NO CONTROLS FOOTNOTE
regress sad_rev_1 diff_cat_1 [pw= RWEIGHT2] if sample1 ==1 
listcoef
//Fchange for model 2: 
nestreg: regress sad_rev_1 (agecats_1 I_GENDER black hisp pincome BN2ADLT pcol pstress_rev grades_rev mixed pimtncol_rev dating_1) (expect_cat_1) [pw= RWEIGHT2] if sample1==1
nestreg: regress sad_rev_1 (agecats_1 I_GENDER black hisp pincome BN2ADLT pcol pstress_rev grades_rev mixed pimtncol_rev dating_1 expect_cat_1) (diff_cat_1 expectmore) [pw= RWEIGHT2] if sample1==1
//for revision letter: what happens when we exclude "expectmore" cases 
regress sad_rev_1 expect_cat_1 diff_cat_1 agecats_1 I_GENDER black hisp pincome BN2ADLT pcol pstress_rev grades_rev mixed pimtncol_rev dating_1 expectmore [pw= RWEIGHT2] if sample1==1 
regress sad_rev_1 expect_cat_1 diff_cat_1 agecats_1 I_GENDER black hisp pincome BN2ADLT pcol pstress_rev grades_rev mixed pimtncol_rev dating_1 [pw= RWEIGHT2] if sample1==1 & expectmore!=1
***************************************************************************************************
***************************************************************************************************
//MODELS FOR LONGITUDINAL SAMPLEs
***************************************************************************************************
*************************************************************************************************** 
regress sad_rev_2  sad_rev_1  agecats I_GENDER black hisp  pincome BN2ADLT  pcol    if agecats >19
est store m_sad_cont
fitstat, saving (cont)
listcoef

regress sad_rev_2   expect_cat_1 sad_rev_1  agecats I_GENDER black hisp  pincome BN2ADLT  pcol college      if agecats >19 
nestreg: regress sad_rev_2  (sad_rev_1  agecats I_GENDER black hisp  pincome BN2ADLT  pcol )  (college expect_cat_1) if agecats >19

est store m_sad_expect
test expect_cat
fitstat, using(cont)
fitstat, saving(exp)
*ftest m_sad_cont m_sad_expect
regress sad_rev_2 sad_rev_1 college aspire_cat


regress sad_rev_2 sad_rev_1 college expect_cat  diff_cat expectmore   agecats I_GENDER black hisp  pincome BN2ADLT  pcol college  if agecats >19 
listcoef
nestreg: regress sad_rev_2  (sad_rev_1  agecats I_GENDER black hisp  pincome BN2ADLT  pcol college expect_cat_1) (diff_cat expectmore) if agecats >19
est store m_sad_full
fitstat, using(exp)

*ftest m_sad_full m_sad_expect
//with residual change score
regress sad_rev_2 sad_rev_1 residual_aspire expect_cat  agecats I_GENDER black hisp  pincome BN2ADLT  pcol college   if agecats >19 
listcoef
nestreg: regress sad_rev_2  (sad_rev_1  agecats I_GENDER black hisp  pincome BN2ADLT  pcol college expect_cat_1) (diff_cat) if agecats >19
est store m_sad_full
fitstat, using(exp)
*ftest m_sad_full m_sad_expect

//for revision: check to see that deleting the "Expect more" values doesn't mattter. 
regress sad_rev_2 sad_rev_1 diff_cat expect_cat   agecats I_GENDER black hisp  pincome BN2ADLT  pcol college expectmore if agecats >19 
regress sad_rev_2 sad_rev_1 diff_cat expect_cat   agecats I_GENDER black hisp  pincome BN2ADLT  pcol college  if agecats >19 & expectmore!=1

corr grades_1 expect_cat_1 
corr grades_1 aspire_cat_1 

*outreg2 [m_sad_cont m_sad_expect m_sad_full] using "/Users/old/Dropbox/Collaborations_Current/Dashed Hopes/long_sad_results_mf"  ,dec(3) ci word excel replace  alpha (.001, .01, .05, .1) symbol(***,**,*,+)
